# Supplementary material for: Universal Path-Following of Wheeled Mobile Robots: A Closed-Form Bounded Velocity Solution
Source: Sensors (Basel). 2021 Nov 17;21(22):7642. doi: 10.3390/s21227642 (PMC8624698; doi:10.3390/s21227642)
Supplement: Supplementary file 1 [file sensors-21-07642-s001.zip]

Archive with 4 entries (4 files):
- A_CaseStudy_I.mp4
- B_CaseStudy_II_Ramp.mp4
- B_CaseStudy_II_turn.mp4
- README.txt
