# Supplementary material for: Universal Path-Following of Wheeled Mobile Robots: A Closed-Form Bounded Velocity Solution
Source: Sensors (Basel). 2021 Nov 17;21(22):7642. doi: 10.3390/s21227642 (PMC8624698; doi:10.3390/s21227642)
Supplement: Supplementary file 1 [file sensors-21-07642-s001.zip › README.txt]

This multimedia package contains three video files in MPEG-4 format. The file names are

1-A_CaseStudy_I.mp4 (size: 7.369MB): Shows three types of WMRs performing the path-following algorithm, the results of which have been presented in the paper.

2-B_CaseStudy_II_ramp.mp4 (size: 7.369MB): Corresponds to the first experiment in Section V.B. The WMR in two steer mode performs path-following while going up and down on cable-protector ramp. 

3-B_CaseStudy_II_turn.mp4 (size: 7.369MB): Corresponds to the second experiment in Section V.B. The WMR in two steer mode performs path-following while turning around itself.
